# Supplementary material for: Tailored Dynamic Viscoelasticity of Polyurethanes Based on Different Diols
Source: Polymers (Basel). 2023 Jun 9;15(12):2623. doi: 10.3390/polym15122623 (PMC10302606; doi:10.3390/polym15122623)
Supplement: Supplementary file 1 [file polymers-15-02623-s001.zip]

Archive with 1 entries (1 files):
- polymers-2420123-supplementary.pdf
